# Supplementary material for: Inflammation- and Metastasis-Related Proteins Expression Changes in Early Stages in Tumor and Non-Tumor Adjacent Tissues of Colorectal Cancer Samples
Source: Cancers (Basel). 2022 Sep 16;14(18):4487. doi: 10.3390/cancers14184487 (PMC9497293; doi:10.3390/cancers14184487)
Supplement: Supplementary file 1 [file cancers-14-04487-s001.zip]

Archive with 2 entries (2 files):
- cancers-1876517-supplementary.pdf
- Supplementary information File S1.pdf
